# Supplementary material for: The Antimicrobial Effect of Cold Atmospheric Plasma against Dental Pathogens—A Systematic Review of In-Vitro Studies
Source: Antibiotics (Basel). 2021 Feb 20;10(2):211. doi: 10.3390/antibiotics10020211 (PMC7924351; doi:10.3390/antibiotics10020211)
Supplement: Supplementary file 1 [file antibiotics-10-00211-s001.zip]

Archive with 1 entries (1 files):
- antibiotics-1115230-supplementary.xlsx
