# Supplementary material for: The Antimicrobial Effect of Cold Atmospheric Plasma against Dental Pathogens—A Systematic Review of In-Vitro Studies
Source: Antibiotics (Basel). 2021 Feb 20;10(2):211. doi: 10.3390/antibiotics10020211 (PMC7924351; doi:10.3390/antibiotics10020211)
Supplement: Supplementary file 1 [file antibiotics-10-00211-s001.zip › antibiotics-1115230-supplementary.xlsx]

## Sheet: data extr
#	author	year	quality score	device	plasma mode	gas	power [W]	voltage [kV]	frequency [kHz]	flow rate [slm]	sample size	control	growth duration [h]	species
1	Abonti et al.	2016	38.4	Dummy Device	jet	Ar, O2, N2, O2+N2				5	7	no Tx		S. mutans
				Dummy Device	jet	Ar, O2, N2, O2+N2				5	7	no Tx		L. fermentum
				Dummy Device	jet	Ar, O2, N2, O2+N2				5	7	no Tx		A. actinomycetemcomitans
2	Abu-Sirhan et al.	2016	76.9	kINPen med	jet	Ar		0.22	50/60Hz	4.3	24	NaCl, CHX0,2%	24	S. mitis
3	Annunziata et al.	2016	46.1	Plasma R	Chamber	Ar					9	no Tx	24	A. actinomycetemcomitans
4	Armand et al.	2019	76.9	Dummy Device	jet	He, He + O2 (200:1)		5	25	4, 4.02	5	no Tx	168	E. faecalis
5	Blumhagen et al.	2014	61.5	Dummy Device	brush	Ar	3	0.5		3		heated ar blow	24	L. acidophilus
				Dummy Device	brush	Ar + O2 (60:1/6:1/1:2)	3	0.5		3.05/3.5/4.5		no air	24	S. mutans
6	Ballout et al.	2018	76.9	kINPen med	jet	Ar				4.3	8	no Tx, NaOCl	144	E. faecalis
				Plasma Derm	DBD	air	0.45	10	300		8	no Tx, NaOCl	144	E. faecalis
7	Cao et al.	2011	69.2	Dummy Device	jet			8	10	1	30	Gas	48	E. faecalis
8	Carreiro et al.	2019	92.3	kINPen med	jet	Ar	8	0.22	50/60Hz	5	6	no Tx, CHX, Gas	120	P. gingivalis
9	Chang et al.	2016	69.2	Dummy Device	DBD	air	1.1	2.1	2.6		3	no Tx		E. faecalis
10	Chen et al.	2012	53.8	Dummy Device	brush	He	16, 20, 24, 28, 32	30	11	4.5		Gas	overnight	E. faecalis
11	Chen et al.	2012	46.1	Dummy device	brush	He, He+O2 (1%/2.5%,5%,10%)	24	22	11	4.5		Gas		E. faecalis
12	Chiodi et al.	2017	53.8	Dummy device	jet	He	1.8				9 samples	Gas	24	C. albicans
13	Delben et al.	2016	53.8	kINPen	jet	Ar	8	0.22	50/60Hz	5	3	no Tx	48	C. albicans
14	Doria et al.	2019	61.5	Dummy device	jet (pulsed/continuous)	Ar, Ar/air, He, He/air, air	6.9 (Ar), 9.8 (He)	7.5	60 Hz	10	10			C. albicans
15	Du et al.	2012	84.6	Dummy Device	jet	He + O2 (100:1)		8	8	1.01	8	Gas, NaCl	168	E. faecalis
16	Gorynia et al.	2013	84.6	kinpen 09	jet	Ar		0.17	1.8 MHz	5	6	no Tx, Gas	72	S. sanguinis
17	Habib et al.	2014	61.5	Dummy Device	jet	Ar + O2 (1000:1)	5 - 15W			30.03	8	PBS, NaOCl 6%	48	E. faecalis
18	Handorf et al.	2018	84.6	kINPen 09	jet	Ar	8	0.22	50/60Hz	5	24	no Tx	24	C. albicans
19	He et al.	2020	46.1	Dummy device	jet	He + O2 (99.5:0.5)		15	1	2		no Tx	48	C. albicans
20	Herbst et al.	2015	84.6	kINPen MED	jet	Ar				4.8	8	no Tx	168	E. faecalis
21	Hertel et al.	2018	61.5	kINPen med	jet	Ar				4.3	10	Microbrush	120	L. rhamnosus
				PlasmaDerm	VDBD	air					10	Microbrush	120	L. rhamnosus
22	Hong et al.	2019	38.4	Dummy Device	brush	Ar + O2 (100:1)	3	0.5		3.03	4	no Tx	16	S. mutans
23	Huang et al.	2013	61.5	Dummy Device	jet	Ar	23			15	6	no Tx	24/48	S. mutans
24	Hüfner et al.	2017	76.9	kINPen 08	jet	Ar, Ar + O2 (100:1)				5, 5.05	10	Gas, NaCl	168	E. faecalis
25	Jiang et al.	2012	76.9	Dummy Device	jet	He + O2 (100:1)	0.7	6	1	1	5	Gas	144	E. faecalis
26	Kerlikowski et al.	2020	61.5	kINPen 08	jet	Ar + O2 (100:1)					10	NaCl, CHX, Gas, NaOCl, Octenidine	168	C. albicans
27	Koban et al.	2010	61.5	kINPen 09	jet	Ar, Ar + O2 (100:1)	8	0.22	50/60Hz	5	8	NaCl, (Gas, CHX)	48	C. albicans
				Dummy device	HDBD	Ar, Ar + O2 (100:1)	9	9	37.6	5	8	NaCl, (Gas, CHX)	48	C. albicans
				Dummy Device	VDBD	Ar	16	10	40	0.05	8	NaCl, (Gas, CHX)	48	C. albicans
28	Koban et al.	2011	76.9	kINPen 09	jet	Ar, Ar + O2 (100:1)				5	8	Gas, CHX, NaCl	48	Saliva, S. mutans
				Dummy Device	HDBD	Ar, Ar + O2 (100:1)		8.4	37.6	1	8	Gas, CHX, NaCl	48	Saliva, S. mutans
				Dummy Device	VDBD	Ar		10	40	0.05	8	Gas, CHX, NaCl	48	Saliva
29	Kovalova et al.	2014	38.4	Dummy Device	positive coronal discharge	air		8	20		14	no Tx	24	Streptococci
				Dummy Device	negative coronal discharge	air		7	0.25-2MHz		14	no Tx	24	Streptococci
30	Lee et al.	2019	76.9	Dummy Device	jet	He		7	10	5	15	no Tx, Gas	144	P. gingivalis
31	Li et al.	2015	61.5	Dummy Device	jet	Ar + O2 (98:2)		18	10	5	10	no Tx, CaOH, CHX	504	E. faecalis
32	Liguori et al.	2017	69.2	Dummy Device	DBD-Rod/Plate	air		15.4 (Rod), 12 (Plate)	40		3	no Tx	1.5	S. mutans
				Dummy Device	DBD-Rod/Plate	air		15.4 (Rod), 12 (Plate)	40		3	no Tx	1.5	A. actinomycetemcomitans
33	Lu et al.	2009	61.5	Dummy Device	jet	He + O2 (80:20)		8	10	0.4	3	only Gas flow	24	E. faecalis
34	Maisch et al.	2012	53.8	Dummy device	surface micro discharge (DBD)	air		9	1		3	no Tx	0.5, 24	C. albicans
35	Matthes et al.	2015	53.8	Dummy device	VDBD	Ar, Ar + O2 (100:1)		10	40	0.05	8	NaCl (Gas)	48, 168, 384	C. albicans
36	Molnar et al.	2013	46.1	Dummy Device	DBD	He					5	no Tx	72	S. mutans
37	Pan et al.	2013	76.9	Dummy Device	jet	Ar + O2 (98:2)		18	10	5	10	no Tx	168	E. faecalis
38	Park et al.	2014	69.2	Dummy Device	jet	Ar	2.5					no Tx	overnight	S. mutans
39	Preissner et al.	2016	84.6	kINPen MED	jet	Ar				4.3	8	NaCl	84	S. mitis
40	Rupf et al.	2010	76.9	Dummy Device	jet	He+O2+N2 (2:1.2:1.5)	2.5		2.45 GHz	4.7	5	Gas	0.25, 48	S. mutans
				Dummy Device	jet	He+O2+N2 (2:1.2:1.5)	2.5		2.45 GHz	4.7	5	Gas	0.25, 48	L. casei
				Dummy Device	jet	He+O2+N2 (2:1.2:1.5)	2.5		2.45 GHz	4.7	5	Gas	48	C. albicans
41	Schaudinn et al.	2013	53.8	Dummy Device	jet	He + O2 (99:1)	<0.5	6.5	1.5	1	9	Saline	168	Bacteria from 3 Pulpitis Teeth
42	Simoncelli et al.	2015	53.8	Dummy Device	jet	He		15	22	3		Gas	2	E. faecalis
43	Song et al.	2012	30.7	Dummy device	brush	He, He + O2 (1%/5%/7%)		6	9	2.83		no Tx	24	C. albicans
44	Sun et al.	2012	38.4	Dummy Device	jet	He + O2 (98:2)				2.5	30		24	C. albicans
				Dummy Device	jet	He + O2 (98:2)				2.5	30		24	C. krusei
45	Theinkom et al.	2019	84.6	Dummy Device	surface micro discharge	air	0.5-1	3.5	4		6	no Tx	24, 48, 72	E. faecalis
46	Üreyen et al.	2014	76.9	Dummy Device	DBD	He + O2 (96:4)		16	10	5.02	12	NaCl, NaOCl, O3	672	E. faecalis
47	Wanachantararak et al.	2019	69.2	Dummy Device	jet	Ar	20		100	4		no Tx		C. albicans
48	Wang et al.	2011	53.8	Dummy Device	jet	Ar + O2	8-21W	0.4-0.6		5	24	Gas	0	E. faecalis
49	Wang et al.	2016	61.5	Dummy device	jet	Ar + O2 (98:2)		18	10	5		no Tx, (Gas)	48	C. albicans
50	Yang et al.	2011	53.8	Dummy Device	brush	Ar	5, 10, 15			2	3	no Tx	24	S. mutans
				Dummy Device	brush	Ar	5, 10, 15			2	3	no Tx	24	L. acidophilus
51	Yang et al.	2018	53.8	Dummy Device	DBD-"jet"	air					3	no Tx		P. gingivalis
52	Yoo et al.	2016	53.8	Dummy device	jet	N2, air		2.24		1	5	no Tx	1	C. albicans
53	Yoo et al.	2020	46.1	Dummy Device	jet	N2		17		3		no Tx	24	S. mutans
54	Zhou et al.	2010	69.2	Dummy Device	jet	He + O2 (100:1), He + O2 (100:1) through NaOCl		8	8	2	8	Gas	72	E. faecalis
55	Zhou et al.	2016	69.2	Dummy Device	jet	He through H2O2, air through H2O2		8	8	2	6	Gas	84	E. faecalis

## Sheet: quality assess
#	name	year	item 1	item 2	item 3	item 4	item 5	item 6	item 7	item 8	item 9	item 10	item 11	total	quality score
	Abonti et al.	2016	1	1	0	0	0	1	0	0	1	1	0	5	38.4615
	Abu-Sirhan et al.	2016	1	2	2	0	0	0	1	1	1	1	1	10	76.9231
	Annunziata	2016	1	2	1	0	0	1	0	0	1	0	0	6	46.1538
	Blumhagen	2014	1	2	2	0	0	1	1	1	0	0	0	8	61.5385
	Cao	2011	1	2	1	0	0	1	1	1	1	1	0	9	69.2308
	Carreiro	2019	1	2	2	1	0	1	1	1	1	1	1	12	92.3077
	Chang	2016	1	2	2	0	0	1	1	1	1	0	0	9	69.2308
	Chen	2012	0	2	1	1	0	1	1	1	0	0	0	7	53.8462
	Chen	2012	0	2	1	0	0	1	1	1	0	0	0	6	46.1538
	Gorynia	2013	1	2	2	0	1	0	1	1	1	1	1	11	84.6154
	Hertel	2018	1	2	0	1	0	0	1	1	1	1	0	8	61.5385
	Hong	2019	1	2	0	0	0	0	0	0	1	0	1	5	38.4615
	Huang	2013	1	1	1	0	0	1	1	1	1	0	1	8	61.5385
	Jiang	2012	1	2	0	1	0	1	1	1	1	1	1	10	76.9231
	Koban	2011	1	2	0	1	0	1	1	1	1	1	1	10	76.9231
	Kovalova	2014	1	1	0	0	0	1	0	0	1	1	0	5	38.4615
	Lee	2019	1	2	2	0	0	1	1	1	1	1	0	10	76.9231
	Liguori	2017	1	1	1	0	0	1	1	1	1	1	1	9	69.2308
	Molnar	2013	1	1	0	0	0	0	1	1	1	1	0	6	46.1538
	Park	2014	1	1	1	1	0	1	1	1	0	1	1	9	69.2308
	Preissner	2016	1	2	2	0	0	1	1	1	1	1	1	11	84.6154
	Rupf	2010	1	2	2	1	0	1	1	1	1	0	0	10	76.9231
	Theinkom	2019	1	2	2	0	0	1	1	1	1	1	1	11	84.6154
	Yang	2011	1	1	1	1	0	1	0	0	1	1	0	7	53.8462
	Yang	2018	1	0	1	0	0	1	1	1	1	1	0	7	53.8462
	Yoo	2020	1	1	0	0	0	1	1	1	0	1	0	6	46.1538
	Armand	2019	1	2	1	1	0	1	1	1	1	1	0	10	76.9231
	Ballout	2018	1	2	2	0	0	1	1	1	1	1	0	10	76.9231
	Du	2012	1	2	2	0	1	0	1	1	1	1	1	11	84.6154
	Hüfner	2017	1	2	1	1	0	0	1	1	1	1	1	10	76.9231
	Habib	2014	1	1	2	0	0	0	1	1	1	0	1	8	61.5385
	Herbst	2015	1	2	2	0	0	1	1	1	1	1	1	11	84.6154
	Li	2015	1	1	1	1	1	0	0	0	1	1	1	8	61.5385
	Lu	2009	1	2	1	1	0	0	1	1	1	0	0	8	61.5385
	Pan	2013	1	2	2	1	0	1	0	0	1	1	1	10	76.9231
	Schaudinn	2013	1	2	0	0	0	0	0	1	1	1	1	7	53.8462
	Simoncelli	2015	1	2	1	0	0	0	1	1	1	0	0	7	53.8462
	Üreyen	2014	1	2	1	0	0	1	1	1	1	1	1	10	76.9231
	Wang	2011	1	2	0	1	0	0	1	1	1	0	0	7	53.8462
	Zhou	2010	1	2	1	0	0	1	1	1	1	1	0	9	69.2308
	Zhou	2016	1	2	1	0	0	1	1	1	1	1	0	9	69.2308
	Chiodi	2017	1	1	1	0	1	0	0	0	1	1	1	7	53.8462
	Doria	2019	1	2	1	0	0	1	1	1	0	1	0	8	61.5385
	Handorf	2018	1	2	2	0	1	1	1	1	1	1	0	11	84.6154
	He	2020	1	2	0	1	0	0	1	0	0	1	0	6	46.1538
	Kerlikowski	2020	1	2	0	0	0	1	1	1	1	1	0	8	61.5385
	Koban	2010	1	2	0	0	0	1	1	1	1	1	0	8	61.5385
	Maisch	2012	1	1	1	0	0	1	1	0	1	1	0	7	53.8462
	Matthes	2015	1	1	0	0	0	0	1	1	1	1	1	7	53.8462
	Song	2012	1	2	0	1	0	0	0	0	0	0	0	4	30.7692
	Sun	2012	1	1	0	0	0	0	1	1	1	0	0	5	38.4615
	Wanachantararak	2019	1	2	1	0	0	1	1	1	1	1	0	9	69.2308
	Wang	2016	1	2	0	1	0	0	1	1	1	1	0	8	61.5385
	Yoo	2016	1	1	0	0	0	1	1	1	1	1	0	7	53.8462
